# Supplementary material for: An Italian dinosaur Lagerstätte reveals the tempo and mode of hadrosauriform body size evolution
Source: Sci Rep. 2021 Dec 2;11:23295. doi: 10.1038/s41598-021-02490-x (PMC8640049; doi:10.1038/s41598-021-02490-x)
Supplement: Supplementary file 2 — Supplementary Information 2. [file 41598_2021_2490_MOESM2_ESM.xlsx]

## Sheet: A-P centrum length
SC 57021		SC 57247 A		SC 57247 B		SC 57247 Bruno C		SC 57247 D
Ca 1		Ca 1	51.8	Ca 1	51.8	Ca 1	51.8	Ca 1	51.8
Ca 2		Ca 2	76.8	Ca 2	76.8	Ca 2	76.8	Ca 2	76.8
Ca 3		Ca 3	83	Ca 3	83	Ca 3	83	Ca 3	83
Ca 4	53.5	Ca 4	57.4	Ca 4	57.4	Ca 4	57.4	Ca 4	57.4
Ca 5	59.6	Ca 5	64.5	Ca 5	64.5	Ca 5	64.5	Ca 5	64.5
Ca 6	48.3	Ca 6	64.2	Ca 6	64.2	Ca 6	64.2	Ca 6	64.2
Ca 7		Ca 7	63.8	Ca 7	63.8	Ca 7	63.8	Ca 7	63.8
Ca 8		Ca 8	69	Ca 8	69	Ca 8	69	Ca 8	69
Ca 9		Ca 9	62.4	Ca 9	62.4	Ca 9	62.4	Ca 9	62.4
Ca 10	48.5	Ca 10	52.5	Ca 10	52.5	Ca 10	52.5	Ca 10	52.5
Ca 11	49	Ca 11	77	Ca 11	77	Ca 11	77	Ca 11	77
Ca 12	51.5	Ca 12	56.2	Ca 12	56.2	Ca 12	56.2	Ca 12	56.2
Ca 13		Ca 13	60	Ca 13	60	Ca 13	60	Ca 13	60
Ca 14		Ca 14	55	Ca 14	55	Ca 14	55	Ca 14	55
Ca 15	41.7	Ca 15	55.7	Ca 15	55.7	Ca 15	55.7	Ca 15	55.7
Ca 16	42.6	Ca 16	66	Ca 16	66	Ca 16	66	Ca 16	66
Ca 17	45.9	Ca 17	53	Ca 17	53	Ca 17	53	Ca 17	53
Ca 18	42.4	Ca 18	61	Ca 18	61	Ca 18	61	Ca 18	61
Ca 19	40	Ca 19	70	Ca 19	70	Ca 19	70	Ca 19	70
Ca 20	40	Ca 20	57.4	Ca 20	57.4	Ca 20	57.4	Ca 20	57.4
Ca 21	41	Ca 21	55.3	Ca 21	55.3	Ca 21	55.3	Ca 21	55.3
Ca 22	41.8	Ca 22	57.3	Ca 22	57.3	Ca 22	57.3	Ca 22	57.3
Ca 23	39.4	Ca 23	62.7	Ca 23	62.7	Ca 23	62.7	Ca 23	62.7
Ca 24	40	Ca 24	58	Ca 24	58	Ca 24	58	Ca 24	58
Ca 25	40	Ca 25	54	Ca 25		Ca 25		Ca 25
Ca 26	36.8	Ca 26	45	Ca 26	54	Ca 26		Ca 26
Ca 27	35.7	Ca 27	42	Ca 27	45	Ca 27		Ca 27
Ca 28	34.7	Ca 28	50	Ca 28	42	Ca 28	54	Ca 28
Ca 29	33.8	Ca 29	47	Ca 29	50	Ca 29	45	Ca 29
Ca 30	33.6	Ca 30	45	Ca 30	47	Ca 30	42	Ca 30	54
Ca 31	35.1	Ca 31	40.4	Ca 31	45	Ca 31	50	Ca 31	45
Ca 32	30.2	Ca 32	40.4	Ca 32	40.4	Ca 32	47	Ca 32	42
Ca 33	38.8	Ca 33	45	Ca 33	40.4	Ca 33	45	Ca 33	50
		Ca 34	38.9	Ca 34	45	Ca 34	40.4	Ca 34	47
		Ca 35	37.7	Ca 35	38.9	Ca 35	40.4	Ca 35	45
		Ca 36	34	Ca 36	37.7	Ca 36	45	Ca 36	40.4
		Ca 37	34.3	Ca 37	34	Ca 37	38.9	Ca 37	40.4
		Ca 38	29	Ca 38	34.3	Ca 38	37.7	Ca 38	45
		Ca39	32.7	Ca39	29	Ca39	34	Ca39	38.9
		Ca40	23.4	Ca40		Ca40	34.3	Ca40	37.7
		Ca41	26.9	Ca41		Ca41	29	Ca41	34
		Ca42	26.8	Ca42		Ca42		Ca42	34.3
		Ca43	23.2	Ca43	32.7	Ca43		Ca43	29
		Ca44	22.8	Ca44	23.4	Ca44		Ca44
				Ca45	26.9	Ca45	32.7	Ca45	32.7
				Ca46	26.8	Ca46	23.4	Ca46	23.4
				Ca47		Ca47	26.9	Ca47	26.9
				Ca48		Ca48	26.8	Ca48	26.8
				Ca49	23.2	Ca49	23.2	Ca49	23.2
				Ca50	22.8	Ca50	22.8	Ca50	22.8
