# Supplementary material for: An Italian dinosaur Lagerstätte reveals the tempo and mode of hadrosauriform body size evolution
Source: Sci Rep. 2021 Dec 2;11:23295. doi: 10.1038/s41598-021-02490-x (PMC8640049; doi:10.1038/s41598-021-02490-x)
Supplement: Supplementary file 3 — Supplementary Information 3. [file 41598_2021_2490_MOESM3_ESM.xlsx]

## Sheet: Foglio1
When calibrated age estimates are not available but only rough time ranges (e.g., "middle-late Maastrichtian"), the age of the taxon is approximated either as a compatible temporal range delimited by symbolical ages, as the whole geochronological stage, or as the mid-point/end-point of a particular stage. In case of multiple overlying time range estimates, only the narrower one was taken in consi…
Taxon	Continent	Country	Formation	Max Age	Age estimates	Min Age	Notes	Reference
Ouranosaurus nigeriensis	Africa	Niger, Tunisia	El Rhaz	129.4	127.2	125	Proposed Barremian age	Bertozzo et al. 2017
Bactrosaurus johnsoni	Asia	China	Iren Dabasu	83.5	77.05	70.6	Recent studies disagree on the age of the Iren Dabasu Formation: according to Van Itterbeck et al. (2005), the formation is late Campanian to early Maastrichtian in age, whereas in the view of Averianov (2002) and Sues and Averianov (2009), it is as old as late Turonian to early Coniacian	PRIETO-MÁRQUEZ, 2011; Taxonomy and Classification of Non-Avian Dinosauria data archive, PaleoBioDB (https://paleobiodb.org)
Claosaurus agilis	North America	USA	Niobrara	89.3	79.95	70.6	Smoky Hill River (YPM 1190)	Ligget 2005; Taxonomy and Classification of Non-Avian Dinosauria data archive, PaleoBioDB (https://paleobiodb.org)
Eolambia caroljonesa	North America	USA	Cedar Mountain	105.3	96.7	93.5		McDonald et al. 2012; Taxonomy and Classification of Non-Avian Dinosauria data archive, PaleoBioDB (https://paleobiodb.org)
Eotrachodon orientalis	North America	USA	Mooreville Chalk	85.8	84.65	83.5		Prieto-Márquez et al. 2016; Taxonomy and Classification of Non-Avian Dinosauria data archive, PaleoBioDB (https://paleobiodb.org)
Equijubus normani	Asia	China	Zhonggou	112.03	108.665	105.3	Albian	Tang et al. 2001; McDonald et al. 2014; Taxonomy and Classification of Non-Avian Dinosauria data archive, PaleoBioDB (https://paleobiodb.org)
Gilmoreosaurus mongoliensis	Asia	China	Iren Dabasu	83.5	77.05	70.6		Prieto-Márquez and Norell 2010, Taxonomy and Classification of Non-Avian Dinosauria data archive, PaleoBioDB (https://paleobiodb.org)
Iguanodon bernissartensis	Europe	Belgium, France, Germany, Spain, UK	-	127.2	124.8	122.4	Probably late Barremian, or mid Barremian or earliest Aptian	Paul 2008
Jintasaurus meniscus	Asia	China	Xiagou	113	106.75	100.5	Albian	You and Li 2009
Jinzhousaurus yangi	Asia	China	Yixian	125.45	123.955	122.46	Late Barremian or earliest Aptian	Paul 2008; Taxonomy and Classification of Non-Avian Dinosauria data archive from PaleoBioDB (https://paleobiodb.org)
Levnesovia transoxiana	Asia	Uzbekistan	-	93.5	91.65	89.8	Middle–Late Turonian	Sues and Averianov 2009; Taxonomy and Classification of Non-Avian Dinosauria data archive from PaleoBioDB (https://paleobiodb.org)
Mantellisaurus atherfieldensis	Europe	Germany, Spain, UK	-	125	123.73	122.46	Early Aptian	Paul 2008
Nanningosaurus dashiensis	Asia	China	-	99.7	82.85	66	"Late Cretaceous" red beds of the Nalong Basin	Mo et al. 2007
Nanyangosaurus zhugeii	Asia	China	Majiacun	93.9	83	72.1	Turonian/Campanian	Xu et al. 2000
Probactrosaurus gobiensis	Asia	China	Dashuigou	113	106.75	100.5	Albian	Paul 2008
Sirindhorna khoratensis	Asia	Thailand	Khok Kruat	125	119	113	The precise age of this formation has not been determined yet (…). Traditionally, an Aptian age is accepted for this formation based on palynological data, the occurrences of the fresh water hybodont shark Thaiodus ruchae and the basal ceratopsian Psittacosaurus sattayaraki, and the age of the overlying Maha Sarakham Formation (Albian–Cenomanian).	Shibata et al. 2015
Tanius sinensis	Asia	China	Jiangjunding	89.8	80.95	72.1	Coniacian/Santonian	Taxonomy and Classification of Non-Avian Dinosauria data archive, PaleoBioDB (https://paleobiodb.org)
Telmatosaurus transsylvanicus	Europe	Romania	Sânpetru	72.1	69.05	66	Upper Maastrichtian - Campanian/Maastrichtian	Panaiotu and Panaiotu 2010; Gates et al. 2012
Xuwulong yueluni	Asia	China	Xiagou	125	119	113	Aptian	You et al. 2011
Yunganglong datongensis	Asia	China	Zhumapu	100.5	92.05	83.6	"Lower Upper Cretaceous" - Cenomanian/Santonian	Wang et al. 2013; Taxonomy and Classification of Non-Avian Dinosauria data archive, PaleoBioDB (https://paleobiodb.org)
Zhanghenglong yangchengensis	Asia	China	Majiacun	86.3	84.95	83.6	Middle Santonian	Xing et al. 2014; Taxonomy and Classification of Non-Avian Dinosauria data archive, PaleoBioDB (https://paleobiodb.org)
Zuoyunlong huangi	Asia	China	Zhumapu	100.5	97.2	93.9	Cenomanian	Wang et al. 2017
Acristavus gagslarsoni	North America	USA	Two Medicine	80.7	80.2	79.7		Freedman Fowler and Horner, 2015
Brachylophosaurus canadensis	North America	Canada, USA	Dinosaur Park, Judith River	79	78.4	77.8		Freedman Fowler and Horner, 2015
Edmontosaurus annectens	North America	Canada, USA	Lance, Laramie, Hell Creek	66.9	66.45	66		Hicks et al., 2002; Lehman et al., 2006
Edmontosaurus regalis	North America	Canada	Horseshoe Canyon, Laramie	72.5	71.75	71		Campione and Evans, 2011; Eberth et al., 2013
Gryposaurus latidens	North America	USA	Two Medicine	80	79	78		Horner et al., 2001; Gates et al. 2012
Gryposaurus monumentensis	North America	USA	Kaiparowits	76.1	75.45	74.8		Roberts et al., 2005
Gryposaurus notabilis	North America	Canada, USA	Dinosaur Park	76.5	76.2	75.9		Arbour et al., 2009; Mallon et al., 2012
Hadrosaurus foulkii	North America	USA	Woodbury	80.5	79.5	78.5		Gallagher, 2005; Ross and Fastovsky, 2006
Kerberosaurus manakini	Asia	Russian Federation	Udurchukan	72.1	70.55	69	Early–middle Maastrichtian, uncertain	Markevich and Bugdaeva, 2001; Herman et al., 2009
Kritosaurus navajovius	North America	USA	Kirtland	73.7	72.6	71.5		Eberth et al., 2004; Sullivan and Lucas, 2006
Lophorhothon atopus	North America	USA	Mooreville Chalk	83.6	82.2	80.8	Early/Lower Campanian	Zangerl. 1948; Gates et al. 2012
Maiasaura peeblesorum	North America	USA	Two Medicine		76.7			Varricchio et al., 2010
Probrachylophosaurus bergei	North America	USA	Judith River	79.8	79.65	79.5		Freedman Fowler and Horner, 2015
Prosaurolophus maximus	North America	Canada	Dinosaur Park	75.7	74.9	74.1		Mallon et al., 2012; McGarrity et al., 2013
Rhinorex condrupus	North America	USA	Neslen	75.7	75.3	74.9		Cobban et al., 2006
Saurolophus angustirostris	Asia	Mongolia	Nemegt	72.1	70.55	69	Early–middle Maastrichtian, uncertain	Jerzykiewicz and Russell, 1991; Jerzykiewicz, 2003
Saurolophus osborni	North America	Canada	Horseshoe Canyon	70.4	69.4	68.4		Eberth et al., 2013
Secernosaurus koerneri	South America	Argentina	Los Alamitos		72.1		Late Campanian- early Maastrichtian	Prieto-Márquez and Salinas, 2010
Shantungosaurus giganteus	Asia	China	Xingezhuang		80.3			Yan et al., 2005; Liu et al., 2011; Gates et al. 2012
Wulagasaurus dongi	Asia	China	Yuliangze	70	69	68	Middle Maastrichtian, uncertain	Markevich et al., 2009
Amurosaurus riabinini	Asia	Russian Federation	Udurchukan		67.2			Godefroit P, Bolotsky YL, Van Itterbeeck J, 2004
Aralosaurus tuberiferus	Asia	Kazakhstan	Bostobe		83.6			Kordikova et al., 2001
Arenysaurus ardevoli	Europe	Spain	Conques	67.6	66.8	66		Pereda-Suberbiola et al. 2009
Charonosaurus jiayinensis	Asia	China	Yuliangze		67.5			Godefroit P, Zan S, Jin L, 2000
Corythosaurus casuarius	North America	Canada	Dinosaur Park	76.5	76.25	76		Evans, 2007
Corythosaurus intermedius	North America	Canada	Dinosaur Park	76	75.75	75.5		Evans, 2007
Hypacrosaurus altispinus	North America	Canada	Horseshoe Canyon		70.4			Evans, 2010
Hypacrosaurus stebingeri	North America	Canada, USA	Two Medicine		75			Horner JR, Weishampel DB, Forster CA, 2004
Jaxartosaurus aralensis	Asia	Tajikistan	Dabrazhin		84.9			Averianov AO, Nessov L, 1995
Lambeosaurus lambei	North America	Canada	Dinosaur Park	75.8	75.55	75.3		Evans, 2007
Lambeosaurus magnicristatus	North America	Canada	Dinosaur Park		75.2			Evans, 2007
Magnapaulia laticaudus	North America	Mexico	El Gallo	73.6	73.3	73		Sullivan RM, Lucas S, 2006
Olorotitan arharensi	Asia	Russian Federation	Udurchukan		67.5			Godefroit et al., 2012
Pararhabdodon isonensis	Europe	Spain	Conques	67.5	67	66.5		Prieto-Márquez et al., 2013
Parasaurolophus cyrtocristatus	North America	USA	Kirtland	75.5	75	74.5		Sullivan and Williamson, 1999
Parasaurolophus tubicen	North America	USA	Kirtland	73.4	73.2	73		Sullivan and Williamson, 1999
Parasaurolophus walkeri	North America	Canada	Dinosaur Park	76.4	76.05	75.7		Evans, 2007
Tsintaosaurus spinorhinus	Asia	China	Jingangkou		80.7			Hong and Miyata, 1999
Velafrons coahuilensis	North America	Mexico	Cerro del Pueblo		73.8			Gates et al., 2007
Nipponosaurus sachalinensis	Asia	Russian Federation	-	85.8	78.2	70.6		T. Nagao. 1936
Canardia garonnensis	Europe	France	Marnes d'Auzas	67.5	66.75	66		Prieto-Marquez et al. 2013
Blasisaurus canudoi	Europe	Spain	Arén		67.5			Prieto-Marquez et al. 2013
Sahaliyania elunchunorum	Asia	China	Yuliangze		67.5			Godefroit et al., 2008
Laiyangosaurus youngi	Asia	China	Jingangkou		73			Zhang et al. 2017
Plesiohadros djadokhtaensis	Asia	Mongolia	Alagteeg	85.8	78.2	70.6		Tsogtbaatar et al., 2014
Kamuysaurus japonicus	Asia	Japan	Lower sandy Siltstone	72.1	70.55	69		Kobayashi et al. 2019
Adynomosaurus arcanus	Europe	Spain	Conques		70			Prieto-Márquez et al. 2019
PCF hadrosaurine	North America	USA	Prince Creek		69.1			Takasaki et al. 2019
Tethyshadros insularis	Europe	Italy	Liburnian		72.1		Late Campanian-early Maastrichtian	Dalla Vecchia, 2009
Jeyawati rugoculus	North America	USA	Moreno Hill		91.8		Middle Turonian	McDonald et al. 2010
Protohadros byrdi	North America	USA	Woodbine		95.8			Head 1998
?Gryposaurus alsatei	North America	USA	-	69	67.5	66		Lehman et al. 2016
Kritosaurus horneri	North America	USA	Kirtland		75		Hunter Wash member of the Kirtland Formation	Hunt and Lucas 1993
Kundurosaurus nagornyi	Asia	Russian Federation	Udurchukan		67.5			Godefroit et al. 2012
Naashoibitosaurus ostromi	North America	USA	Kirtland		73		De-na-zin Member of the Kirtland Formation	Hunt and Lucas 1993
Augustynolophus morrisi (= Saurolophus morrisi)	North America	USA	Moreno	72.1	70.55	69	Lower Maastrichtian	Prieto-Marquez and Wagner 2013
Aquilarhinus palimentus TMM 42452-1	North America	USA	Aguja	80.5	78.75	77	Lower Campanian	Prieto-Márquez et al. 2019
Latirhinus uitstlani	North America	Mexico	Cerro del Pueblo		72.5			Prieto-Márquez and Serrano Brañas 2012
Lesothosaurus diagnosticus	Africa	Lesotho	Elliot	201.3	196.05	190.8	Upper Elliot generally referred to the Hettangian–Sinemurian	Butler 2005
Hypsilophodon foxii	Europe	UK	Wessex	130	126	122		Coram et al. 2017
Zalmoxes robustus	Europe	Romania	Sânpetru	72.1	69.05	66	Maastrichtian	Panaiotu and Panaiotu 2010
Zalmoxes shqiperorum	Europe	Romania	Sânpetru	72.1	69.05	66	Maastrichtian	Panaiotu and Panaiotu 2010
Rhabdodon spp	Europe	Austria, France, Spain	-	83.6	74.8	66		Taxonomy and Classification of Non-Avian Dinosauria data archive, PaleoBioDB (https://paleobiodb.org)
Tenontosaurus tilletti	North America	USA	Cloverly	125	112.75	100.5		Taxonomy and Classification of Non-Avian Dinosauria data archive, PaleoBioDB (https://paleobiodb.org)
Dryosaurus altus	North America	USA	Morrison	155.7	150.35	145		Taxonomy and Classification of Non-Avian Dinosauria data archive, PaleoBioDB (https://paleobiodb.org)
Dysalotosaurus lettowvorbecki	Africa	Tanzania	Tendaguru	155.7	153.25	150.8		Taxonomy and Classification of Non-Avian Dinosauria data archive, PaleoBioDB (https://paleobiodb.org)
Valdosaurus canaliculatus	Europe	UK, Romania	Wessex	130	126	122		Coram et al. 2017
Camptosaurus dispar	North America	USA	Morrison	155.7	153.9	152.1		Taxonomy and Classification of Non-Avian Dinosauria data archive, PaleoBioDB (https://paleobiodb.org)
Uteodon aphanoecetes	North America	USA	Morrison	150.8	147.9	145		Carpenter and Wilson 2008; Taxonomy and Classification of Non-Avian Dinosauria data archive, PaleoBioDB (https://paleobiodb.org)
Dakotadon lakotaensis	North America	USA	Lakota	139.8	136.2	132.6		Taxonomy and Classification of Non-Avian Dinosauria data archive, PaleoBioDB (https://paleobiodb.org)
Hippodraco scutodens	North America	USA	Cedar Mountain	127.2	125.6	124	The age of the Andrew's Site quarry is readily determined to be late Barremian to earliest Aptian, as the aforementioned date of 124 Ma was obtained from detrital zircons sampled from mudstone and sandstone layers stratigraphically above the caprock	McDonald et al. 2010
Iguanacolossus fortis	North America	USA	Cedar Mountain	142.4	137.65	132.9	Iguanacolossus was recovered below the caprock in the lower Yellow Cat at a site known as Don's Ridge. Recent work indicates that the Yellow Cat Member is late Berriasian-Valanginian.	Joeckel et al. 2020
Proa valdearinnoensis	Europe	Spain	Escucha	112.03	110.515	109		Alcalà et al. 2012; Taxonomy and Classification of Non-Avian Dinosauria data archive, PaleoBioDB (https://paleobiodb.org)
Lanzhousaurus magnidens	Asia	China	-	129.4	127.2	125	"Hekou Group, Barremian"	Taxonomy and Classification of Non-Avian Dinosauria data archive, PaleoBioDB (https://paleobiodb.org)
Hypselospinus fittoni	Europe	UK	Wadhurst Clay	139.8	138.1	136.4		Taxonomy and Classification of Non-Avian Dinosauria data archive, PaleoBioDB (https://paleobiodb.org)
Bayannurosaurus perfectus	Asia	Mongolia	Bayingebi	125.45	123.955	122.46		Li et al. 2016; Taxonomy and Classification of Non-Avian Dinosauria data archive, PaleoBioDB (https://paleobiodb.org)
Barilium dawsoni	Europe	UK	Wadhurst Clay, Tunbridge Wells Sand	140.2	132.85	125.5		Norman, David 2010, Taxonomy and Classification of Non-Avian Dinosauria data archive, PaleoBioDB (https://paleobiodb.org)
Bolong yixianensis	Asia	China	Yixian	125.45	123.955	122.46		Wenhao & Godefroit, 2012; Taxonomy and Classification of Non-Avian Dinosauria data archive, PaleoBioDB (https://paleobiodb.org)
Batyrosaurus rozhdestvenskyi	Asia	Kazakhstan	Bostobe	86.3	79.2	72.1	Santonian-Campanian	Godefroit et al. 2012
Penelopognathus weishampeli	Asia	China	Bayan Gobi	125	119	113	Aptian	Taxonomy and Classification of Non-Avian Dinosauria data archive, PaleoBioDB (https://paleobiodb.org)
Big Bend UTEP 37.7	North America	USA	Aguja	76.9	74.75	72.6	Upper shale member Aguja Formation	Longrich et al. 2010
"sabinosaur" PASAC-1	North America	Mexico	Olmos	72.3	71.8	71.3		Kirkland et al. 2006
ROM 57100 E annectens	North America	USA	Lance	66.8	66.4	66		Campione and Evans, 2011
AMNH 5060 E annectens	North America	USA	Lance	66.8	66.4	66		Lehman et al. 2006
Tethyshadros MCSNT_SC_57021	Europe	Italy	Liburnian	83.6	80.6	77.6		This study
Tethyshadros MCSNT_SC_57026	Europe	Italy	Liburnian	83.6	80.6	77.6		This study
