# Supplementary material for: An Italian dinosaur Lagerstätte reveals the tempo and mode of hadrosauriform body size evolution
Source: Sci Rep. 2021 Dec 2;11:23295. doi: 10.1038/s41598-021-02490-x (PMC8640049; doi:10.1038/s41598-021-02490-x)
Supplement: Supplementary file 4 — Supplementary Information 4. [file 41598_2021_2490_MOESM4_ESM.file]

#NEXUS
[written Thu Apr 08 19:04:50 CEST 2021 by Mesquite  version 3.61 (build 927) at LAPTOP-EQG4UO0A/192.168.1.209]

BEGIN TAXA;
	TITLE Taxa;
	DIMENSIONS NTAX=76;
	TAXLABELS
		Ouranosaurus_nigeriensis Bactrosaurus_johnsoni Claosaurus_agilis Eolambia_caroljonesa Eotrachodon_orientalis Equijubus_normani Gilmoreosaurus_mongliensis Iguanodon_bernissartensis Jintasaurus_meniscus Jinzhousaurus_yangi Levnesovia_transoxiana Mantellisaurus_atherfieldensis Nanningosaurus_dashiensis Nanyangosaurus_zhugeii Probactrosaurus_gobiensis Sirindhorna_khoratensis Tanius_sinensis Telmatosaurus_transsylvanicus Xuwulong_yueluni Yunganglong_datongensis Zhanghenglong_yangchengensis Zuoyunlong_huangi Acristavus_gagslarsoni Brachylophosaurus_canadensis Edmontosaurus_annectens Edmontosaurus_regalis Gryposaurus_latidens Gryposaurus_monumentensis Gryposaurus_notabilis Hadrosaurus_foulkii Kerberosaurus_manakini Kritosaurus_navajovius Lophorhothon_atopus Maiasaura_peeblesorum Probrachylophosaurus_bergei Prosaurolophus_maximus Rhinorex_condrupus Saurolophus_angustirostris Saurolophus_osborni Secernosaurus_koerneri Shantungosaurus_giganteus Wulagasaurus_dongi Amurosaurus_riabinini Aralosaurus_tuberiferus Arenysaurus_ardevoli Charonosaurus_jiayinensis Corythosaurus_casuarius Corythosaurus_intermedius Hypacrosaurus_altispinus Hypacrosaurus_stebingeri Jaxartosaurus_aralensis Lambeosaurus_lambei Lambeosaurus_magnicristatus Magnapaulia_laticauda Olorotitan_arharensi Pararhabdodon_isonense Parasaurolophus_cyrtocristatus Parasaurolophus_tubicen Parasaurolophus_walkeri Tsintaosaurus_spinorhinus Velafrons_coahuilensis Nipponosaurus_sahalinensis Canardia_garonnensis Blasisaurus_canudoi Sahaliyania_elunchunorum Laiyangosaurus_youngi Plesiohadros_djadokhtaensis Kamuysaurus_japonica Adynomosaurus_arcanus Edmontosaurus_PCF ROM_E_annectens AMNH_E_annectens 'Tethyshadros insularis (Takasaki et al. 2020)' 'SC57021_Antonio ' 'SC57247_Bruno' 'Tethyshadros_This study' 
	;

END;


BEGIN CHARACTERS;
	TITLE  Character_Matrix;
	DIMENSIONS  NCHAR=354;
	FORMAT DATATYPE = STANDARD RESPECTCASE GAP = - MISSING = ? SYMBOLS = "  0 1 2 3 4 5 6";
	MATRIX
	Ouranosaurus_nigeriensis                       0000000000000000000000?200100000000??01002010000000000000000000000000000?0000000000000000?0?0?00?000000010000003200?00000000000000000000000001000000020000001000001??00??000000000011000000?0000000000???01000000010000000100000100011010000100?11102000010000010000000000000000000000000000000120000000000100000000000000000000000001100000000000?100000000??00?0
	Bactrosaurus_johnsoni                          0111(1 2)100212?1110(0 1)111(0 1)010001000011010001211101(0 1)0000000001101100100011111000000011000000000?0?00?0(0 1)101001000010010110000000200011?011100000000000000?100?00000?0?0000??00??1000000000000010101000000000000000001000011111000100??000000??1000?001??00011?10002000000010011000000(0 1)0010??101???1??1020011100011000001000001001110011111001201011111000?1000010001??1?0
	Claosaurus_agilis                              ????1300??1????????11?1????????????????????????????????????????????????????????????????????????????????????????????????????????????????????????????????????????????????????????????????????????????????????????????????????????????????????????????0?1?????????00000002000000000000???????????0?111112?00?1111?0???????????????????????????????????1110??????0????
	Eolambia_caroljonesa                           01110(2 3)001110111001010011000000111?10?00102101(0 1)000000000110000010000?1111?0000000000000000?0?00?001010?00?00?0010100?00000100020?0000000?0000000?000100?0000010?0000??00????????00000000?000000000000000?001000000111010000100????000???1?10??01?0000?01000020000010000000000000001???110?0?1??0000000000011000000000000000010011101001100000001000?1000?0000???0?0
	Eotrachodon_orientalis                         ?1??12001110111?01?1101101110001101000010110100001010101101101100011??1003000011000000000?0?000101?2001001(0 1)101112100001012?0021?011111?10000000??121001000001011210??00??1000000?0011001?10010000000000??0100010011??11000100??00000000?1?1?001?000?????????????????????????????????????????1?????????????????????11?0?01101?210112?01?000????1???????????001??000
	Equijubus_normani                              00110000??000??00??00000001000000000000002?010000?0?0???000000100?01000000000001000000000?0?000000010??0000100000?000000010001?000000000000000000021000000001000000??00??1000000?00000000001??00000000???00?0?0?0001???0???0???00000?00?100000100??0?0????????????????????????????????????????000000000000000??0??????????????????????????????????????????00???0?0
	Gilmoreosaurus_mongliensis                     01112???????11?001111010??0?0001101??0??010010???0?0000110???????????????????????????????????0???10200101001?011110??0000??00???00110001??00000000???????000?0????????0??100???0?00????????????????00????????????????????????????????????????01??00??????002000000??001100000000010??1????????1021011100(0 1)120100010?????001?1?011111001100011111000?10000000??0?1??
	Iguanodon_bernissartensis                      000000000000000001000000(0 1)0000000000000011000000000000000000000000000000000000000000000000?0?00000000000000000000000000000100000000000000000000000000000000001000000??00??00000000000000100010000000000???010000000000000??10000000000000000000000001100000000000000000000000000000000000000000100(0 1)0000000001000000100000000000000000001000000000000011000000??00?0
	Jintasaurus_meniscus                           ????????????????????????????????????????????????????????????????????????????????????????????????????????????????????????????????????????0?0?0??????1?????????????????????????????0011001?0010000000000000110000101110?000?100????00?1??1100?????????????????????????????????????????????????????????????????????????????????????????????????????????????????1?????
	Jinzhousaurus_yangi                            00000000??00?0000??0000??0?00????0?0000102??0?00??0??0?0000000000?0???0?100000?0000000000?0?0?0?0?000?0000010000??00000002000000000?0?00000000000001001000001010000??00??00000000000000000010000000000???00000??????????????00000000101?10?000000000100000000000000000000000000000000000000000000000000000010000000000000000000000000110000000000001000000?0?0???0
	Levnesovia_transoxiana                         00??110?111011100?11101??010000???1??001011010???????00?10110010000??????????????????????????0??0?0??010100?0010110?00000???001??111?00???????????????????????????????????00000000011001?100000000000000001001000011110000100????00?0??1100????????0?1????0100??????????00000??0???????????????????101000??????????00??011?1??????????????1??1??????????100?1?????
	Mantellisaurus_atherfieldensis                 00000000000000000(0 1)00000000000000000000110100000000000000000000000000000000000000000000000?0?00000000000000000000000000000100000010000000000000000000001000001000000??00??00000000000000100010000000000???000000000100000??100000100010000000000000001000000000000000000000000000000000000000000(0 1)0(0 1)0000000000000000000000000000000000001000000000000000000000?????0
	Nanningosaurus_dashiensis                      01??1101111?11100?1110???????????????????2????011101100110?????????1?????????????????????????0?0000101100001?11111???????????????????11????????????????????????????????????????????????1?101??????????????????????1?1????????????????????????11?????????????????????0010?????????????????????????????????????????????????????100001001?00011111???????????0???????
	Nanyangosaurus_zhugeii                         ?????????????????????????????????????????????????????????????????????????????????????????????????????????????????????????????????????????????????????????????????????????????????????????????????????????????????????????????????????????????????001110?????????????????00100011010?11000111?????????????????????????????????????????1?0001111100011000010???0????
	Probactrosaurus_gobiensis                      00111100210011100??1?0?000?000011?1??01101101?0000000001100??0????0???00000000?0000000000?0?000???????0??0??0??00?00000000??0?0?1000?00???000000???????00000?0???????00????????0?00???00?00?0000000000???0(0 1)000??0??????????0???0000000??100??????000?0?000010000000000000000000001??01???001??0?0000000000000000100000?00???0001001001100000000?????00000000??????
	Sirindhorna_khoratensis                        001?01001100011001?1001??010??0???0000000200000000000000100??0100001??0000000011000????0?????00000?100000001000000?0000?01?0010??????00?0?000?????0??0?00?00?0???????0???????????000?000?0010000?00000???00000000?110?0000100??000001???100???????????????????????????????????????????????????????????????????????????????????????????????????????????????000????0
	Tanius_sinensis                                ??????????????????????????????????????????????????????????????????????????????????????????????????????????????????0?00000000011?01??0???0000?00??????????????0???????????????0?0?0011001010?0?0000000000?0100100001111000?10000?00000??1000?101???0?1??????????100000000000000100?????????????10200111000111100000????????????????????????10???1???????????01?????
	Telmatosaurus_transsylvanicus                  011?1200??0?11101?11100??????????????0000001100011010011101101101011111100000001000000000?0?00??010200101101002111?0?0000???001?01??01110000000???010?1000001000000??00????????0?00???????0??0000000000??00?0??1??11111???100????000000?11??011????????????????????????????????????????????????????????????????????????????????????????????????0??????????0?1?????
	Xuwulong_yueluni                               00110100??00111001?100100?100000000010010200100000000001100?00100001000000000011000000000?0?000000010??00001000?0100000002?001001000000000000000000?0000000010100?0??00??10000000000000100010000000000???000000000110??0???000?000000001100000100000??1???????????????????????????????????????000000000000000000??000000000100000010012000????????????????00?????0
	Yunganglong_datongensis                        ?????????????????????????????????????????????????????????????????????????????????????????????????????????????????????????????????????????????????????????????????????????????????????????????????????????0??010?01110?????100????????????00??01??????????????????????????????????????????????????????????????????????????????????????1?000???01?????????????0?????
	Zhanghenglong_yangchengensis                   01211210?11?11100111111??????????????01202011000???0011110???????????1???????????????????????0?01101001011010121210?012?12?0021???????????????????????????????????????????????????????????????????????????????????????????????????????????????1?1??????????????101000010?????????1????????????????????????????????????????????????????????????????????????0???????
	Zuoyunlong_huangi                              ????????????????????????????????????????????????????????????????????????????????????????????????????????????????????????????????????????????????????????????????????????????????????????????????????????????????????????????????????????????????????????????????????????????????????????????????000000000000000010?????????????????????000????????????????????????
	Acristavus_gagslarsoni                         1122131??12?11111121111??????????????21(1 2)00011101110111121011110010111112?11101?0000000000?0?00?1010210211111112121001121113120110011111100000001?10001?0000000?11?0??00??1000000100(0 1)0001110?1200000000?1010020111011110100200???100?0??1011??????????????????????????????????????1????????????????????????????????1????11101??????????????1111????????????00????0?
	Brachylophosaurus_canadensis                   11222311212?111111211(0 1)120121112120211312(0 1)(1 2)1111011111111210111100101111121111011(0 1)000000000?0?00110102102111111122211011211231(1 2)0110111011101100301112001(1 2)000000011101??00??1000010100(0 1)(0 1)00111001110111001?2010020111011110100200101100000110111111100011111111211210111102100101011012111101111111120122201112111211111300111111(0 2)11112(0 1)1111??11111(0 1)001100001100011100
	Edmontosaurus_annectens                        213313102121111211211?21(0 1)111?111302113100(0 1)0101122101111211111200101111121401111(0 1)100000000?0?00111012102111111123211101201020211101111111000000022121020000001011210??00??20010001001211111021100000000010101201120111100(0 1)01010111011010110110111000101111112112101111021001011111(0 1)1111111011111(0 1)2113221111211121111120011110(0 1)21211211101??1111100011000010001(0 1)0110
	Edmontosaurus_regalis                          21332(2 3)1021211112112110210111?11130211(2 3)100(0 1)0101122101111211111(1 2)001011111214011110100000000?0?00111102102111111123211101201020211101111111000000022121020000001011210??00??2001000100121111102110000000001010120112011110000101011101100111011011?0001011111121111011110210010112111111111101111102113221111211121111120011110021211111101??1111100011100?1000110101
	Gryposaurus_latidens                           10230311111011110?211????????????????202120111012101111211111100101111121301??10000000000?0??001120310211111012321???11001??121????????100000200110?12200000?0?1101??00???00???01?????0???02??0000?????????????????????????????10?00?????11?011????10111111211210100112100101(0 1)(1 2)1001??1????????101?112210112211211111301111?02??????????1???????1????????1001??0?0?
	Gryposaurus_monumentensis                      11231310??2?111201211020011101013121020221011101?1011112111112001011111113010110000000000?0?10011203102111110123211111101221221101110111000002001102222000001031101??00??20010001001100110021?0000000001?10?2011?011?10???10000111000021111???????????????????????????????????????????????????????????????????????????????????????????????????????????????011?0?00
	Gryposaurus_notabilis                          11231310112?111101211??00021010131210(1 2)02(1 2)(0 1)01110121011112111112001011111113010110000000000?0?10011203102111110123211111101121121101110111000002001102222000001031101??00??200100010011001100211000000000101002011201111000010000101000011111101110001011111121121010011210010112101111111101111111111221111221??11111301?11?0221111201101??1111110011100?1001110100
	Hadrosaurus_foulkii                            ?1??131?112???1????1101?????????????????????????????????????????????????????????????????????????????????????????2????????????????????????????????????????????????????????????????????????????????????????????????????????????????????????????????????????????1??????????00000110010???????????1?21132211112??12111?????11????21111??1?????111?1???????????0??1????
	Kerberosaurus_manakini                         1????????????1?211211?????????????????????????01?101111211?????????1?1???????????00?00???????0??110210211111?12321110120(0 1)020211?0111111?0000000?21?202000000?0?1210??00???00100010011001?1021?00000000?1010020??2?111100?0100???0011?????11??????????1?1???????10?10112100101121111???????????0?2113221111211121111130011111121211201111??????????????????001????0
	Kritosaurus_navajovius                         11232210??2?1111112110?00?1?1101212??1012001110121011112111111001?1111???30??????00000000?0?0001120210211111?12321111110022112110111011102100200110102?0000010?1101??00??20010001001100110021?00000000???(0 1)0020112011110000100?01010000?1111??11???????????????????????????????????????????????????????????2???????????????????????????????????????????????00?10?00
	Lophorhothon_atopus                            ????22102120??1????1101??????????????????????????????????????????????????????????0000000??0??0????02???111??0??????10??00????????112?11?0000060????10??00000?0?1221??00???00?0001001100??1021?000000000?0??0???120111???????0?0110??0??1111??????00???????????????????????????????????????11?????????????????????????????????2121??????1??11?11000?1100010???????0
	Maiasaura_peeblesorum                          11222311212?111111211??201211121202112021101110111111112101111001011111211110111000000000?0?00110102102111111122211011211231(1 2)01100110111012005011120011000000001101??00??1000010100110011100120013000001?1002011101111010020010110000001011?11110001111?111211?10111102100101011011111?01111111120122201112111211111300111111(0 2)1111201111??11111000110?001101011100
	Probrachylophosaurus_bergei                    11222311212?111211?11112??2???212????202211111011101111210111100?011?11??11???11?0000?0??????01101?210211111?1222110?1211131201?011101010110030?11?00??00000?0?1101??00???0000?010011001?1001110111001?2?10020111011110100?00????0000????11??11?000???1???????????????????????????????????????1?201222?11??11121111????111?1?011112?1?????????1100????????000??1??
	Prosaurolophus_maximus                         (1 2)1232310112?1112112110?01121011131211110(0 1)001011(1 2)21011112111112001011111213010110000000000?0?00011(0 1)02102111110123211101200(0 1)20211101121111021006022121021000002021221??00??20010(0 1)010011011110211000000110101002011201111000000000110110(0 1)111111?11?0001011111121121011111210010112211111111101111102112(2 3)21011221121111131011120221211211111??111110001100111000?10?10
	Rhinorex_condrupus                             10231301??2?11110?21??????????????????????????0121?1111211?????????1?11?13?10110?00000000?0?1???12?31??111110??321111??01???121?0???????000002001102222000001021101??00??200100010011001100?1100000000?1?10020?????????????00??111000?1?1?1???????????????????????????????????????????????????????????????????????????????????????????????????????????????0?0???00
	Saurolophus_angustirostris                     11231310??2?111211211??01121011131211(1 2)100001011121011112111112001011111113010110000100100?0?00011102102111110123211101200020211101121111021004022121021000002021221??00??2000010110110111102121012001122?1002011201111?0??00000110110111111111111001011111121111011110210010(1 2)222101111??1011111021123211112211211?11300111?0021211211111??1111110011101110000(0 1)0110
	Saurolophus_osborni                            21232310112?1112112110?0113101113121?2100001011121011112111112001011111113010110000100100?0?00011102102111110123211101200020211101121111021004022121021000002021221??00??2000010110110111102121012001122?1002011201111?0??00000110110111111101111001011?111211110111102100101222101111??1011111021123211112211211?11300111??021211211111??1111110011101110000?0?10
	Secernosaurus_koerneri                         1?2?2310??2?111111?110???1?1?????????1021111110?2101?112?11???????1111???????????????0???????0??12?3102??1????2121?????????????????????????????????2??????00?0???????0????0010001001200???0?1?000000?0??01002011201111000?000???????0???11???11??00?1??11111012101001121?????????1???1????????1111112200112111111111311111202211112011?1??11111????11?????0?1??1??
	Shantungosaurus_giganteus                      21331311??2?11121?211???0?2??????????110020111112101111211????????1111??140??????0000000??0??0?110?210211111??2321??????????????1111111?00000002?12102000000?0??210??00???00?00010012011?102110000000001012120112?111100??100???101100?1101??11?00011111111211210110102100101(1 2)21111??1????????102113221111211121111120011111021211201111??11111000?1100?100?1?????
	Wulagasaurus_dongi                             11??????????11???????????????????????11101011?01?1?1111210???????????1?????????????????????????????????????1??????00?12???3??01?01111?1????????????????????????????????????????????????????????????????????????????????????????????????????????????????111121121011?1021001010110?????????????10??1222011?2?112111???????????21111201111???????0??????????????????
	Amurosaurus_riabinini                          11232211212?11111121111??????????????10222111101110111121111111111111111121000100122011?11?1?1??101201311121?22321132121101020111001111110332?14?211?2?11111????00132?????12010?111110010111121111111112102010110111111000100?01????1?2??11??11??101?1?01112111112?1001011112222112??1????????1020132210112111211110100111110111112?01100?11111101?10???10001??1?0
	Aralosaurus_tuberiferus                        11222211?11011111??110????????????????1?11????011101111211?????????1?????????????00000000?0??1??002201201101?12121111???11?020??11121??110110?0????0???00?00?0????10000???00000010011001?10?000000000000?0?010110?1????????????110001???11??????????????????????????????101?11?10????????????????????????????????????????????????????????????1????????????10??????
	Arenysaurus_ardevoli                           112?2211211?111?1????????????????????100121101011101111211111111111111????????????????????????????????????2?????2????????????0??????????10?????????1??????????????????????12110?1101100101111211131111?2?0201011011111100?100???1?0?1??1111??11??10???0?1?1??1?100?1??2???????????????????????????????????????????101??1??????????????????1??1??????????????1????0
	Charonosaurus_jiayinensis                      11233311212011111??111???????????????(0 1)02121110011101111211111111111111???????????1???????????1??11?10?311121??23211321211010201111111111103?2?????11???111?1????001???????12010?1101100112121212130112121020?0110011111001100??112??1??11111?111110111?011121111121110111111222201?1?1011??11110201322101120112111101001111?0111112001101111111111?10?1?100?0????0
	Corythosaurus_casuarius                        112322112110111111211??01132111140210111(1 2)(0 1)111(0 1)0111011112111112111111111112100010011201101111?1??(0 1)012013111211223211321211(0 1)1021111000111110322?15?211?2(0 1)11111?1??001321111312010111111001011112111111111210201011001111101100000112001021011201111101111111121111121110101111222211211111101111112013221011211121111010011111011111210120011111110111011110001101?0
	Corythosaurus_intermedius                      112322112110111111211??01132111140210111(1 2)1111(0 1)0111011112111112111111111112100010011201101111?1??1012013111211223211321211(0 1)1021111000111110322?15?211?2(0 1)11111?1??00132111131201011111100101111211111111121020101100111110110000011200102101120111110111?111121111121110101111222211211111101111112013221011211121111010011111011111210120011111110111011110001?01?0
	Hypacrosaurus_altispinus                       11233211212?11111121112?113221114021?1111(1 2)11110111011112111112111011111112100010011201102021?1??1012013111211223211321211(0 1)1021111000111110322?15?211?2111111?2??00132111131201011111100111111211111111121020101100111110100(0 1)0001120010110112111?1111210111121111121100101111222211211111101111112013221011211111111010011111011111210120011111110111111110011101?0
	Hypacrosaurus_stebingeri                       112332(0 1)02110111111211??111321111402101011201110111011112111112111011111111100010011201101111?1??101201311121122321132121111021111000111110322?15?211?2111111?2??0013211113120101111110011111121111111112102010110011111011100??1120010210112?111?11121?1111211111211001011112222112???????????112013221011211121111010011111011111?101200111111?01?11111100011?1?0
	Jaxartosaurus_aralensis                        ????????????????????????????????????????????????????????????????????????????????????????????????????????????????????????????????????????10????????11????11?1????001???????11????10011001?1021011111110??100010110?111??0???00???10??1???111???????????????????????????????????????????????????????????????????????????????????????????????????????????????????????
	Lambeosaurus_lambei                            1123(2 3)21121101111112111101?2101114021011111011(0 1)0111011112111112111111111112100010012201111122?1??0012013111211223211321211(0 1)1020111001111110332?14?211?2111111?1??001321121312010111111001011112111111111210201011001111100011000112001021011201111101110111121111121100101111??22112111111011111(0 1)201322101121112111101?011111111111210110011111110111011110001101?0
	Lambeosaurus_magnicristatus                    11?3?211????11111121111?112?01114021011111??11011?0?1112111111111?11111112100010012201111122?1??00120131112112232?132121101021111001111110332?14?211?2111111?1??0013211213120101111110010111121111111112?02?10110011???????1???1120010210112?11?110????11??????11211001011112222112111??1011111020132210112111211?101001111?1111112?012001111111??110???1000?10??0
	Magnapaulia_laticauda                          11?3221121??11111?211????????????????????????????????112?1??????????11111200001001????1?10???1??001201311121??232113212111?02???????????103??????21??2?111?1????001?????????????1?????????????1??????????????????????????????????????????????11?1?1?2???1112111??????01?111121221?????????????1020132210112?1??111101?01111101111121001011?????????1??????00??????
	Olorotitan_arharensi                           11?3221121???11111211??1113111114?1?02111111000111011112111112111111111112100010011201102010?1??0011013111211223211421211010211?1??11??110322?1??211?2111111????0013??1??31201011???????????12111???1112??2???????11?????????0011200?02?11120111110111?11112111112111010111122221?????????????1120132210112111211??????1111??111112001100?11111???????????00?1???0
	Pararhabdodon_isonense                         11??????????11111????????????????0???100222101??????111211??????????11???????????????????????????0?10?4111?1?12321??????????????????????????????????????????????????????????????1????????????????????????????????????????????????????????????11????111?????????1?????010111122220????????????????????????????????????????????1?????????????????????????????????1??
	Parasaurolophus_cyrtocristatus                 112222112110111???????????????????1???????????0??1?1?1121?1111????1111???????????1301000??00?1??1????1???????????????1?????????????????110332?04?211?2211121????001220100312010111011001?2121212110112?2?02010110011111001100??112??10??1111?11?1101110????????10011101111112122011111??1?1???1021133210112011211110100111110100011001201111111111110???100?01?1??
	Parasaurolophus_tubicen                        11233(2 3)11??2011111121111???????????1??112121110011101111211111111111111???????????1301000??00?1??1111013111210223211(2 3)21211010(2 3)0111111111110332?04?211?2211121????0012201003120101110110011(1 2)121212130112?2102010110011111001100??112??1??1111????????????????????????????????????????????????????????????0???????????01???111???????????????????????????????000????0
	Parasaurolophus_walkeri                        11233???????111?1??111111121?1113011010202111?01?1?111121?11111111111111111000?0013010002000?1??1111013111?10?232?1221?11010301110?1111110332?04?211?2211121????00122010031201011101100111121212120112?2102010110011???????0???11200102111110111110111??11121111121110111111222201111101121111102013221011201121?1101001111?0111112001101111111???11?????0000101?0
	Tsintaosaurus_spinorhinus                      1122221111101111112110?10121011140110(1 2)002221010(1 2)110111121111111(0 1)1011111011000110011100100?00?1??001101411121?123211?212?1110301?101(1 2)111110321?03?212?2?11111????0011001???11?00010011001?1021010001110??10201011011111100?100??110??10?11111?11?110111001112010100110010111(0 1)22220121?1011??1?11021132200112011(1 2)11110100111110111111001100111111101?1011110000??1?0
	Velafrons_coahuilensis                         11??????????11?11??????11122?1114?1??012111111011101111211????????11111112100010011201101001?1??1012013111211122211321211110201?1100111?10322?15?211?2111111?1??001311111?12????111??001?1??1211111?1112?02010110??????????????11?00102?0????????????????????????????01?1111?2221????1????????112013121011211111111????11111?1111121011001?????????10???1000?????0
	Nipponosaurus_sahalinensis                     ?(0 1)(1 2 3)(2 3)(2 3)2101?????1?(0 1)?(0 1 2)110????????????????????????0(1 2)?1?1???11?111????????????????????????0???????1???(0 1)?????????????(1 2 3)?1?????????1?????????????????????????????1???????????1?????????????????????????????????????????????????????????????????????2?11?????????????(0 1)??0??1?001(0 1)?????????(0 1)??1(0 1)???01111??????(0 1 2 3)2101???111111???????????1?(0 1)?????1(0 1)00(0 1)11??(0 1)101?1(0 1)?111001?0?1??
	Canardia_garonnensis                           ?1?23200??????1?1?(1 2)1102???????????????????????????????????11?11??????????????????????????????1??012?1?311121??2321??????????????11121?1???????????????????????????????????12010????????????????????????????????????????????????????????????????????????1???????11??1???01011111???????????????????????????????????????????????????????????????????????????1???????
	Blasisaurus_canudoi                            11233310?????11?1?211?1??????????????10012101?01110111111111?1111????????????????????????????????????????????????11?21111031?01??????????????????????????????????????????3???????????????????????????????????????????????????????????????????????????????????????????????????????1?????????????????????????????????????????????????????????????????????????1?????0
	Sahaliyania_elunchunorum                       11232211212?111?1?21111??????????????10222111101110111121111?11111111111??10001001?2011?11?1?1??101?0?311121??2321132121101?20111101111110342?????11???111?1????0013??????12010?1??????1?111121111111112102011110111111000100?01????1?2??11??11??101?1?01112111112?1001011112222112??1?????1??0020132210112111211110100111110111112?01100?11111101?10???10001????0
	Laiyangosaurus_youngi                          (1 2)1?????????????(1 2)2??1002??????????????1101(0 1)010?01210111121111121011????1??40??110?????????????0??1(0 1)0210211111?123211101(1 2)000?0211?????????000000???1??02?00??0???12?0???????????????????????02??????????????????????????????????????????????????????????????????????????????????????????????????????????????????????????????????????????????????????????????00????0?
	Plesiohadros_djadokhtaensis                    11??1200??1011100?1110?0012100013111?11001111000010111111?????100??1??1??40001110????????????0?0100??0???????????1??????1000??100112?001??????????????????????????????????00000??0011001?1001?00000000??????0?0?011111?0??20000???00?????10?????????????????????????????????????????1101?01?????????????????????????????????????????????????????00?1?0111?00??0??0
	Kamuysaurus_japonica                           ?1??33112121111?1??1112??????????????11010111111110111121?11120011?1?1?????????????????????????????????????????3211111101030211101111111??????????????????????????????????000?0??001?0???00?11101?0000?????0?01?211?1???????0?0100010??111?1?11?100???1?111111110110112100101020111??111?0??1?0?????22111???112111??????????????1????1????111010?0??111010?0110???
	Adynomosaurus_arcanus                          ?1??2?????????1???????????????????????????????01???111121??????????????????????????????????????????????????????????????????????????????????????????????????????????????????????????????????????????????????????????????????????????????????????????????0???????1??000010?????????????????????????01?320?1?2?????1????????????200000000000011???0????1?????????????
	Edmontosaurus_PCF                              (0 1 2)(0 1)(1 2 3)(2 3)(1 2 3)2112121111(0 1 2)(0 1)?(1 2)1102??1?101(0 1 2)?????1(0 1 2 3)10(0 1 2)(0 1)(0 1 2)10(0 1)1(1 2)(1 2)10111121111120010?11?1??401?11?(0 1)00?0????????0?11(0 1)0(0 1 2)(0 1)0211111?02?2111(0 1)1(1 2)(0 1)(0 1)(0 1 2)20(1 2 3)(0 1 2)110(0 1)111(0 1)1?0000000221??02?00?00?0?121(0 1)??0???200100010(0 1)1(1 2)(0 1)(0 1)1?(0 1 2)0(0 1 2)1?(0 1)(0 1 2)(0 1)0000(0 1 2)??0?01??11(1 2)01?110?10?01?1??????????0????????????????????????????????????????????????????????????????????????????????????????????????????????????????001?0?(0 1)1
	ROM_E_annectens                                (1 2)(0 1)??????????11?(1 2)(0 1)?(1 2)1112??????????????(2 3)10(0 1 2)0(0 1 2)10(0 1)1(1 2)(1 2)1(0 1)111121111120010?11?1??4011110(0 1)00?0????????0?11(0 1)0(0 1 2)(0 1)0211111?(0 1)23211101(1 2)1(0 1)(0 1 2)20(2 3)(0 1 2)110(0 1)111(0 1)1?0000000221??02?00?00?0?121(0 1)??0???200100010(0 1)1(1 2)1(0 1)1??0(0 1 2)1?(0 1)(0 1 2)(0 1)0000(0 1 2)??0(0 1)01(1 2)011(1 2)01?1??????0101???????????????????????????????????????????????????????????????????????????????????????????????????????????????????????????001?0?(0 1)0
	AMNH_E_annectens                               (1 2)(0 1)(2 3)(2 3)(1 2 3)311??21??1(1 2)(0 1)1(1 2)1112??????????????????0????1(1 2)(1 2)1011112111112?0??1111?????11????00(0 1 2)00000?(0 1 2)?000?1(0 1)0(0 1 2)???111111?232?1101??(0 1)(0 1 2)20(2 3)(0 1 2)?10(0 1)1111110000000??1?102(0 1)0000010?121(0 1)??0???200100010(0 1)1(1 2)1(0 1)11(0 1 2)0(1 2)1?(0 1)(0 1 2)?0000(0 1 2)2(1 2)?(0 1)01(1 2)?11(1 2)011110???1?1?11(0 1)1111??110????????????????????????????????????????????????????????????????????????????????????????????????????????????????001?0?10
	'Tethyshadros insularis (Takasaki et al. 2020)'01111101??0011101111100?001000011?1000?00???1?001?0???111?1101001?11111?00000001000000000?0?00??01021?1011?10?2???000??0000002?001111?11000000000001001000001000000??00??1000000000110010100?000000000????0000??0111???????????00000010?1??00110000111110001000100010???00000000?10111??0011111?2111320001?10120??10010011110??111?0?101??11??1???11001?1000?1????
	'SC57021_Antonio '                             01??1?010000???0?11????00010?0011??00?1000??0000??0??000001100100?0??1??0000000?10??0?00000?000010000?10?11100????000??0000000?00???1???000000000000001000001000000??00???0000000?01100000000?00000?0?????100??????????????????00000?10???00000000001{0 1}01000????100010??0??00??0?010111??0011110???1?220001?011?0??1000?01??1?0???0000101???0??10???110001?00?10?00
	'SC57247_Bruno'                                0110100100001??0111011?00011?0011?000?1000?000000?0??000001100100?0??1??0000000?10000000000?0000100000?0?11100????000??0000000?00?1?????000000000000001000001000000??00??0000000010110000000000000000?????100????????1?????00??00000?00???00000000001{0 1}01000????10001???0??00??0?0?????????????0???1?220001?01??0??1000?01??1?0???0000101??????????????????????0?0?
	'Tethyshadros_This study'                      0110100100001??0111011000011?0011?000?1000?000000?0??000001100100?0??1??0000000?10000000000?000010000010?11100????000??0000000?00?1?1???000000000000001000001000000??00??0000000010110000000000000000?????100????????1?????00??00000?00???00000000001{0 1}01000????100010??0??00??0?010111??0011110???1?220001?011?0??1000?01??1?0???0000101???0??10???010001?00?10?00

;

END;
BEGIN ASSUMPTIONS;
	TYPESET * UNTITLED   =  unord:  1- 354;

END;

BEGIN MESQUITECHARMODELS;
	ProbModelSet * UNTITLED   =  'Mk1 (est.)':  1- 354;
END;

Begin MESQUITE;
		MESQUITESCRIPTVERSION 2;
		TITLE AUTO;
		tell ProjectCoordinator;
		timeSaved 1617901490327;
		getEmployee #mesquite.minimal.ManageTaxa.ManageTaxa;
		tell It;
			setID 0 2726588476869016036;
		endTell;
		getEmployee #mesquite.charMatrices.ManageCharacters.ManageCharacters;
		tell It;
			setID 0 98756426377039604;
			tell It;
				setDefaultOrder  0 1 2 3 4 5 6 7 8 9 10 11 12 13 14 15 16 17 18 19 20 21 22 23 24 25 26 27 28 29 30 31 32 33 34 35 36 37 38 39 40 41 42 43 44 45 46 47 48 49 50 51 52 53 54 55 56 57 58 59 60 61 62 63 64 65 66 67 68 69 70 71 72 73 74 75 76 77 78 79 80 81 82 83 84 85 86 87 88 89 90 91 92 93 94 95 96 97 98 99 100 101 102 103 104 105 106 107 108 109 110 111 112 113 114 115 116 117 118 119 120 121 122 123 124 125 126 127 128 129 130 131 132 133 134 135 136 137 138 139 140 141 142 143 144 145 146 147 148 149 150 151 152 153 154 155 156 157 158 159 160 161 162 163 164 165 166 167 168 169 170 171 172 173 174 175 176 177 178 179 180 181 182 183 184 185 186 187 188 189 190 191 192 193 194 195 196 197 198 199 200 201 202 203 204 205 206 207 208 209 210 211 212 213 214 215 216 217 218 219 220 221 222 223 224 225 226 227 228 229 230 232 231 233 234 235 236 237 238 239 240 241 242 243 244 245 246 247 248 249 250 251 252 253 254 255 256 257 258 259 260 261 262 263 264 265 266 267 268 269 270 271 272 273 274 275 276 277 278 279 280 281 282 283 284 285 286 287 288 289 290 291 292 293 294 295 296 297 298 299 300 301 302 303 304 305 306 307 308 309 310 311 312 313 314 315 316 317 318 319 320 321 322 323 324 325 326 327 328 329 330 331 332 333 334 335 336 337 338 339 340 341 342 343 344 345 346 347 348 349 350 351 352 353;
				attachments ;
			endTell;
			mqVersion 361;
			checksumv 0 3 597194188 null  getNumChars 354 numChars 354 getNumTaxa 76 numTaxa 76   short true   bits 2305843009213694079   states 127   sumSquaresStatesOnly 103082.0 sumSquares -1.383505805528208E19 longCompressibleToShort false usingShortMatrix true   NumFiles 1 NumMatrices 1;
			mqVersion;
		endTell;
		getWindow;
		tell It;
			suppress;
			setResourcesState false false 100;
			setPopoutState 300;
			setExplanationSize 0;
			setAnnotationSize 0;
			setFontIncAnnot 0;
			setFontIncExp 0;
			setSize 1900 524;
			setLocation 7 2;
			setFont SanSerif;
			setFontSize 10;
			getToolPalette;
			tell It;
			endTell;
			desuppress;
		endTell;
		getEmployee  #mesquite.charMatrices.BasicDataWindowCoord.BasicDataWindowCoord;
		tell It;
			showDataWindow #98756426377039604 #mesquite.charMatrices.BasicDataWindowMaker.BasicDataWindowMaker;
			tell It;
				getWindow;
				tell It;
					setExplanationSize 30;
					setAnnotationSize 20;
					setFontIncAnnot 0;
					setFontIncExp 0;
					setSize 1800 452;
					setLocation 7 2;
					setFont SanSerif;
					setFontSize 10;
					getToolPalette;
					tell It;
						setTool mesquite.charMatrices.BasicDataWindowMaker.BasicDataWindow.ibeam;
					endTell;
					setActive;
					setTool mesquite.charMatrices.BasicDataWindowMaker.BasicDataWindow.ibeam;
					colorCells  #mesquite.charMatrices.NoColor.NoColor;
					colorRowNames  #mesquite.charMatrices.TaxonGroupColor.TaxonGroupColor;
					colorColumnNames  #mesquite.charMatrices.CharGroupColor.CharGroupColor;
					colorText  #mesquite.charMatrices.NoColor.NoColor;
					setBackground White;
					toggleShowNames on;
					toggleShowTaxonNames on;
					toggleTight off;
					toggleThinRows off;
					toggleShowChanges on;
					toggleSeparateLines off;
					toggleShowStates on;
					toggleReduceCellBorders off;
					toggleAutoWCharNames on;
					toggleAutoTaxonNames off;
					toggleShowDefaultCharNames off;
					toggleConstrainCW on;
					toggleBirdsEye off;
					toggleShowPaleGrid off;
					toggleShowPaleCellColors off;
					toggleShowPaleExcluded off;
					togglePaleInapplicable on;
					togglePaleMissing off;
					toggleShowBoldCellText off;
					toggleAllowAutosize on;
					toggleColorsPanel off;
					toggleDiagonal on;
					setDiagonalHeight 80;
					toggleLinkedScrolling on;
					toggleScrollLinkedTables off;
				endTell;
				showWindow;
				getWindow;
				tell It;
					forceAutosize;
				endTell;
				getEmployee #mesquite.charMatrices.AlterData.AlterData;
				tell It;
					toggleBySubmenus off;
				endTell;
				getEmployee #mesquite.charMatrices.ColorByState.ColorByState;
				tell It;
					setStateLimit 9;
					toggleUniformMaximum on;
				endTell;
				getEmployee #mesquite.charMatrices.ColorCells.ColorCells;
				tell It;
					setColor Red;
					removeColor off;
				endTell;
				getEmployee #mesquite.categ.StateNamesStrip.StateNamesStrip;
				tell It;
					showStrip off;
				endTell;
				getEmployee #mesquite.charMatrices.AnnotPanel.AnnotPanel;
				tell It;
					togglePanel off;
				endTell;
				getEmployee #mesquite.charMatrices.CharReferenceStrip.CharReferenceStrip;
				tell It;
					showStrip off;
				endTell;
				getEmployee #mesquite.charMatrices.QuickKeySelector.QuickKeySelector;
				tell It;
					autotabOff;
				endTell;
				getEmployee #mesquite.charMatrices.SelSummaryStrip.SelSummaryStrip;
				tell It;
					showStrip off;
				endTell;
				getEmployee #mesquite.categ.SmallStateNamesEditor.SmallStateNamesEditor;
				tell It;
					panelOpen true;
				endTell;
			endTell;
		endTell;
		endTell;
end;
